# Supplementary material for: Determinants of community structure of zooplankton in heavily polluted river ecosystems
Source: Sci Rep. 2016 Feb 25;6:22043. doi: 10.1038/srep22043 (PMC4766567; doi:10.1038/srep22043)
Supplement: Supplementary Table S2 [file srep22043-s2.xls]

## Sheet: Table S2
Supplementary Table S2 Summary of 13 biotic and abiotic factors in all 94 sampling sites. T = water temperature, SD = Secchi disk depth, TP = total phosphorus, SRP = soluble reactive phosphorus, TN = total nitrogen, NO3-N = nitrate nitrogen, NH4-N = ammonia nitrogen, Protozoa = the total abundance of all protozoa species, Crustacea = the total abundance of all crustacean species.
Site	Longitude	Latitude	Altitude (m)	Average distance (km)	T (℃)	SD (cm)	TP (mg/L)	SRP (mg/L)	TN (mg/L)	NO3-N (mg/L)	NH4-N (mg/L)	Protozoa (indiv./L)	Crustacea (indiv./L)
I-101	116.164	39.8901	80	245.81	24	55	1.4777	1.2906	6.7031	0.6138	4.6401	450	55.45
I-103	116.624	40.2997	44	278.98	22.5	70	0.1097	0	6.3325	0.7052	2.9505	7350	0
I-128	114.135	36.0946	126	291.37	22.5	38	0.052	0.0316	3.3481	0.4721	2.1841	4950	7.75
I-129	114.148	36.095	145	290.71	20	65	0.0562	0.0327	3.5974	0.6246	2.4371	19650	8.7
I-132	114.202	36.2923	140	277.35	24	60	0.0299	0	0.5859	0.1505	0.3562	150	13.8
I-136	114.19	37.0098	244	250.6	20.5	3000	0.0119	0.0054	2.8245	0.2053	2.2774	150	1.85
I-138	114.126	38.0359	214	245.55	17	15	0.0359	0	8.32	0.8125	7.0429	300	0.85
I-144	114.01	38.315	158	256.34	18	2000	0.0142	0.0047	4.08	0.0673	3.2371	450	36
I-40	114.953	36.7835	43	225.39	22	22	0.6476	0.5144	6.7872	0.7689	3.996	5100	3.1
I-43	114.429	36.1121	72	277.63	24	90	0.2811	0.1654	9.5503	0.5646	8.2434	4500	10.15
I-44	114.644	36.0042	57	277.4	25	45	1.8737	1.4188	14.0871	1.4657	4.9295	0	1
I-45	114.607	35.8527	57	289.76	26	42	0.4549	0.3093	6.6098	0.5951	4.5654	24600	14.9
I-46	113.439	35.2613	82	387.67	26	55	1.0122	0.6559	7.4499	0.5956	6.2644	10800	201.7
I-47	113.478	35.2796	80	383.98	26	42	0.5895	0.3231	11.1279	0.6068	9.5317	150	1.75
I-48	113.77	35.3242	72	365.36	28	30	0.4651	0.294	4.7531	0.7115	1.989	4500	63.2
I-49	113.752	35.3513	73	363.94	28	30	0.118	0.1025	24.7664	6.0403	6.4978	0	25.2
I-50	114.272	35.4856	66	330.48	28	12	0.2355	0.0009	7.9167	0.6456	4.0987	2400	0
I-51	114.285	35.5073	66	328.13	28	20	1.9885	1.2026	6.228	0.5964	4.5748	6600	28.6
I-52	114.285	35.5073	66	328.13	28	20	1.6294	1.339	7.8887	0.5894	6.3391	8550	78
I-54	113.753	35.9336	369	321.51	20.5	25	0.2788	0	3.8093	0.537	2.2504	450	0
I-55	115.476	36.1223	45	254.49	28	23	1.7416	1.1247	12.0969	0.7639	8.4768	5400	0.5
I-56	115.47	36.1443	42	252.85	28	35	0.7573	0.661	7.7001	0.739	4.1454	9150	27.1
I-57	115.252	36.1024	48	257.35	27	48	1.18	0.7813	10.1198	0.6289	7.954	1650	14.2
I-58	115.159	36.0766	47	260.37	27	50	0.534	0.454	5.5134	0.64	4.4908	5400	61.85
I-59	115.059	36.1097	45	259.54	28	32	0.6015	0.5333	6.4166	0.6006	3.5012	900	42.95
I-60	115.044	36.1138	47	259.54	27	31	0.66	0.542	5.9442	0.5961	4.5748	600	113.2
I-61	115.316	36.5409	50	228.9	28	18	0.8117	0.6725	6.8292	0.6128	4.6775	16650	0
I-90	114.771	37.7145	40	211.87	21	18	4.1199	2.4135	27.0161	4.4749	4.5636	2400	0.25
II-104	116.657	40.2828	39	277.57	23	60	0.7094	0.548	7.73	0.8042	2.7451	1050	0
II-105	116.533	40.0614	21	256.17	24	60	2.2291	1.4925	16.4676	0.6111	4.5748	21900	144.6
II-106	116.492	40.0818	30	257.92	24	64	2.4047	2.0337	15.2353	1.0122	1.5502	750	161.75
II-107	116.457	40.1269	35	262	26	60	2.0756	1.9673	17.9985	1.3686	2.7358	7950	233.7
II-108	116.41	40.1531	34	264.61	25	50	1.9982	1.4953	23.2914	1.4389	5.639	2850	61.95
II-120	116.964	39.7846	21	239.25	21.5	35	1.2832	1.15	12.6327	0.627	10.7359	2250	148.8
II-125	116.746	39.821	21	238.28	23.5	20	2.5679	1.4884	16.8783	0.7622	13.0136	11850	60.25
II-126	116.698	39.8958	21	243.38	24	25	4.1822	1.8622	22.3673	0.9983	3.5106	2400	10.8
II-127	116.647	39.9293	29	245.67	24	40	2.5979	1.1984	14.3112	0.578	9.0836	28050	158.9
II-161	116.142	39.4737	31	219.81	21	50	0.3249	0.1253	7.3743	0.781	4.164	6750	4.2
II-162	116.142	39.4527	30	218.72	21	35	1.0182	0.0345	6.7825	0.2616	3.4191	12450	9.5
II-187	117.716	40.0211	24	288.13	11.5	30	0.3	0	2.5628	0	2.18	1350	16
II-63	115.959	36.4064	39	236.29	28	38	0.2693	0.1885	3.2809	0.8126	0.5234	13350	4.05
II-64	115.984	36.4194	34	235.69	28	30	0.2447	0.1654	3.6329	0.6148	1.7481	300	4.1
II-65	116.04	36.7275	33	217.43	26	85	0.1737	0	1.7873	0.8408	0.4519	750	67.1
II-67	115.682	36.8164	37	211.48	28.5	20	0.7001	0.4674	5.8817	0.5897	3.9026	1050	0
II-68	115.691	36.8499	33	209.9	28	20	0.001	0.4549	5.8033	0.6158	4.3787	2100	26.9
II-69	116.322	36.8096	30	217.41	29	35	0.5185	0.2931	6.5258	0.9751	3.1745	22200	20.25
II-70	116.315	36.8051	27	217.5	29	28	0.6536	0.3954	7.1848	1.4436	0.066	6000	31.35
II-74	116.236	37.3626	28	192.79	23	35	3.1054	1.7221	9.2329	0.6608	2.073	1800	2.4
II-75	116.226	37.36	27	192.75	26	60	0.8306	0.5642	4.164	0.573	2.3344	5850	512.85
II-78	116.41	37.3414	26	196.62	26	20	0.1866	0.0931	4.1855	0.6749	0.6634	600	6.1
II-82	115.706	37.6808	23	186.15	25	20	4.6537	3.264	23.396	4.1707	0.2456	300	12.4
II-84	115.49	37.6164	25	189.9	28	30	3.9443	2.8058	25.2518	5.5945	0.15	1350	2.2
II-85	115.432	37.5975	27	191.25	27	30	3.6553	2.4813	29.994	5.2749	0.1033	300	0.15
II-86	115.049	37.5238	28	202.5	27	18	6.3781	5.158	26.2693	6.3296	16.5447	300	0.05
II-88	115.091	37.4865	26	201.63	27	15	4.6984	3.3787	24.6544	5.3554	1.5596	53100	53.9
II-9	116.236	37.3653	29	192.72	30	48	1.0177	0.8297	6.326	0.6041	1.8863	150	570.85
III-100	115.451	38.6999	18	201.72	24	40	3.5129	1.9636	17.0463	0.5847	3.5759	0	90.7
III-11	117.369	37.8506	12	220.3	29.5	37	0.5732	0.5228	2.7386	0.3399	2.1603	750	6.05
III-110	117.915	39.8038	13	284.33	22	500	0.2641	0.1516	14.7891	1.9847	1.2515	84000	0
III-111	117.903	39.7727	8	281.8	23	500	0.3623	0.2894	14.8591	1.6121	1.2888	150	63.5
III-112	117.213	39.5654	6	235.62	24.5	50	1.3667	1.103	5.273	0.5688	3.5012	7200	12.35
III-113	117.18	39.5881	11	235.41	24	30	1.0215	0.9196	5.6296	0.5855	2.6051	4650	276.05
III-114	116.975	39.5181	9	225.77	24	28	1.3916	1.1238	12.2108	0.5902	10.6425	14400	141.85
III-115	116.95	39.5447	11	226.3	23.8	30	1.4801	1.587	12.2761	0.5959	10.3438	450	128.9
III-116	116.941	39.7165	16	234.51	23	65	1.5967	1.4289	12.5749	0.5775	10.8852	2100	111
III-117	116.933	39.7494	16	236.22	23	55	1.9917	1.2796	13.092	0.5864	11.3987	900	360.25
III-118	116.922	39.7331	19	235.02	23	58	2.2199	1.2805	16.2108	0.7219	6.087	6900	430.2
III-119	116.987	39.7848	17	239.94	23.5	30	1.2625	1.0827	12.3144	0.8019	5.2376	1800	162.25
III-121	116.942	39.772	15	237.87	21	40	1.8903	1.1371	13.079	0.5899	10.1851	2850	38.9
III-122	116.929	39.7983	18	239.37	23.5	20	1.9032	1.1639	12.8054	0.5966	9.485	2550	166.15
III-123	116.921	39.8268	19	241.29	24	50	1.4192	1.2113	14.5445	0.6235	11.52	600	51.85
III-124	116.771	39.797	20	236.87	24	40	2.4093	1.4142	15.8113	0.6014	11.5947	2250	70.75
III-15	117.881	37.5385	7	255.3	29.5	50	0.1172	0.033	5.3988	3.9096	0.9991	2700	138.9
III-16	116.882	38.7	9	201.09	22	42	0.048	0	2.2294	0.5511	1.0189	2550	0.55
III-23	117.107	39.4377	9	226.6	24	45	0.9164	0.9004	9.6552	4.3469	4.522	1500	0.3
III-29	117.519	39.3635	6	241.66	21	55	0.6933	0.5932	5.572	1.0493	3.76	450	145
III-3	116.865	38.5004	11	197.79	31	32	2.0236	0.0401	15.3287	0.3823	5.2271	6900	90.8
III-31	117.402	39.7698	9	255.04	31	51	0.8631	0.7996	4.1455	0.9431	3.1514	1050	343.2
III-32	117.382	39.7811	8	254.85	31	52	0.369	0.3489	2.0145	0.4702	1.056	600	556.25
III-4	116.832	38.4943	9	196.77	31	25	1.9512	0.3506	13.3895	2.3093	4.6581	900	8.4
III-7	116.771	38.1922	12	193.74	22	100	0.0701	0.0431	1.7921	0.8374	0.9075	8400	5.4
III-71	116.747	37.0001	20	219.75	30	38	0.3286	0.2129	3.5143	0.7805	1.5316	1350	15.6
III-72	116.79	36.9982	19	221.37	29	30	0.3212	0.2	4.8212	1.0345	1.4569	13650	28.6
III-73	115.978	38.6868	11	191.84	29	15	1.587	1.2653	7.7207	1.0398	0.1873	1050	79.5
III-79	116.841	37.4926	17	204.79	26	22	0.0673	0	2.5649	0.8665	0.5701	5550	19.7
III-80	116.839	37.4902	19	204.77	26	80	3.068	1.9599	11.478	0.8931	2.6611	750	216.45
III-92	115.962	38.0134	18	182.43	21	16	0.8707	0.7983	20.8205	3.5151	0.2153	450	7.35
III-93	116.044	38.031	16	182.23	23	30	4.5491	3.2427	24.9904	4.117	0.0846	0	0.1
III-94	116.059	38.0269	17	182.25	23	20	4.8275	3.2013	24.9904	4.4279	19.5247	750	29.15
III-95	116.105	38.1964	15	183.01	22	20	1.0855	0.8246	11.408	0.6215	2.3624	2850	198.85
III-96	116.106	38.2173	14	183.19	21	28	3.8862	2.3656	23.6462	3.9125	0.2247	1950	13.8
III-97	116.006	39.1012	15	204.55	22	40	0.8877	0.7619	9.597	0.9269	4.2667	13500	19.2
III-98	115.982	39.1059	19	205.02	22.5	35	1.3833	1.28	12.1174	0.5725	2.101	3450	1.75
III-99	115.477	38.7019	20	201.07	23	15	3.5735	2.5804	13.3963	0.6456	3.772	10650	30.25
